# Supplementary material for: Structural and Viscoelastic Properties of Bacterial Cellulose Composites: Implications for Prosthetics
Source: Polymers (Basel). 2024 Nov 18;16(22):3200. doi: 10.3390/polym16223200 (PMC11597974; doi:10.3390/polym16223200)
Supplement: Supplementary file 1 [file polymers-16-03200-s001.zip]

Archive with 20 entries (20 files):
- Cell_bioreact_o┤_37_o│_PP50_S_oΘo╤oπ_oΣo╓_0,1_100_oñoΦ_o╘o╤o▐_10%_F_0_25N_22_09_23__12_11_11_.csv
- Cell_bioreact_o┤_37_o│_PP50_S_oΘo╤oπ_oΣo╓_0,1_100_oñoΦ_o╘o╤o▐_10%_F_0_25N_22_09_23__12_11_13.pdf
- Cell_H_o┤_37_o│_PP50_S_oΘo╤oπ_oΣo╓_0,1_100_oñoΦ_o╘o╤o▐_10%_F_0_25N_08_08_23__15_17_40_.csv
- Cell_H_o┤_37_o│_PP50_S_oΘo╤oπ_oΣo╓_0,1_100_oñoΦ_o╘o╤o▐_10%_F_0_25N_08_08_23__15_17_42.pdf
- Cell_Re_H_o┤_37_o│_PP50_S_oΘo╤oπ_oΣo╓_0,1_100_oñoΦ_o╘o╤o▐_10%_F_0_25N_09_08_23__11_55_41_.csv
- Cell_Re_H_o┤_37_o│_PP50_S_oΘo╤oπ_oΣo╓_0,1_100_oñoΦ_o╘o╤o▐_10%_F_0_25N_09_08_23__11_55_43.pdf
- Cell_static_o┤_37_o│_PP50_S_oΘo╤oπ_oΣo╓_0,1_100_oñoΦ_o╘o╤o▐_10%_F_0_25N_22_09_23__13_01_57_.csv
- Cell_static_o┤_37_o│_PP50_S_oΘo╤oπ_oΣo╓_0,1_100_oñoΦ_o╘o╤o▐_10%_F_0_25N_22_09_23__13_01_59.pdf
- Cell_S_o┤_37_o│_PP50_S_oΘo╤oπ_oΣo╓_0,1_100_oñoΦ_o╘o╤o▐_10%_F_0_25N_08_08_23__16_33_23_.csv
- Cell_S_o┤_37_o│_PP50_S_oΘo╤oπ_oΣo╓_0,1_100_oñoΦ_o╘o╤o▐_10%_F_0_25N_08_08_23__16_33_25.pdf
- Cel_bioreact_o┤_37_o│_PP50_S_F_0_25N_Amp_te _o╘o╤o▐_0_01_20%_f_1_Hz_22_09_23_11_37_47.csv
- Cel_bioreact_o┤_37_o│_PP50_S_F_0_25N_Amp_te _o╘o╤o▐_0_01_20%_f_1_Hz_22_09_23_11_37_49.pdf
- Cel_H_o┤_37_o│_PP50_S_F_0_25N_Amp_te _o╘o╤o▐_0_01_20%_f_1_Hz_08_08_2312_35_42.csv
- Cel_H_o┤_37_o│_PP50_S_F_0_25N_Amp_te _o╘o╤o▐_0_01_20%_f_1_Hz_08_08_2312_35_44.pdf
- Cel_Re_H_o┤_37_o│_PP50_S_F_0_25N_Amp_te _o╘o╤o▐_0_01_20%_f_1_Hz_09_08_23_11_19_47.csv
- Cel_Re_H_o┤_37_o│_PP50_S_F_0_25N_Amp_te _o╘o╤o▐_0_01_20%_f_1_Hz_09_08_23_11_19_49.pdf
- Cel_static_o┤_37_o│_PP50_S_F_0_25N_Amp_te _o╘o╤o▐_0_01_20%_f_1_Hz_22_09_23_12_30_07.csv
- Cel_static_o┤_37_o│_PP50_S_F_0_25N_Amp_te _o╘o╤o▐_0_01_20%_f_1_Hz_22_09_23_12_30_09.pdf
- Cel_S_o┤_37_o│_PP50_S_F_0_25N_Amp_te _o╘o╤o▐_0_01_20%_f_1_Hz_08_08_2315_57_19.csv
- Cel_S_o┤_37_o│_PP50_S_F_0_25N_Amp_te _o╘o╤o▐_0_01_20%_f_1_Hz_08_08_2315_57_21.pdf
