# Supplementary material for: Structural and Viscoelastic Properties of Bacterial Cellulose Composites: Implications for Prosthetics
Source: Polymers (Basel). 2024 Nov 18;16(22):3200. doi: 10.3390/polym16223200 (PMC11597974; doi:10.3390/polym16223200)
Supplement: Supplementary file 1 [file polymers-16-03200-s001.zip › Cell_bioreact_o┤_37_o│_PP50_S_oΘo╤oπ_oΣo╓_0,1_100_oñoΦ_o╘o╤o▐_10%_F_0_25N_22_09_23__12_11_11_.csv]

Project:	Frequency Sweep Паршин
Test:	Cell_bioreact_Т_37_С_PP50_S_час_те_0,1_100_Гц_гам_10%_F_0_25N_22_09_23_
Result:	Frequency sweep 1
Interval and data points:	1	19
Interval data:	Point No.	Angular Frequency	Frequency	Storage Modulus	Loss Modulus	Loss Factor	Shear Strain	Shear Strain	Shear Stress	Torque	Status	Average Time	Temperature	Complex Viscosity	Complex Shear Modulus	Phase Shift Angle	Normal Force	Gap
		[rad/s]	[Hz]	[Pa]	[Pa]	[1]	[%]	[1]	[Pa]	[mN·m]		[s]	[°C]	[Pa·s]	[Pa]	[°]	[N]	[mm]
	1	0,628	0,1	60,635	15,861	0,262	10,1	0,101	6,3052	0,23158	TruStrain™	75,19	37,00	99,75	62,675	14,66	0,42	0,210
	2	0,922	0,147	64,472	17,122	0,266	10,1	0,101	6,7096	0,24644	TruStrain™	155,7	37,00	72,33	66,706	14,87	0,42	0,210
	3	1,35	0,215	67,296	18,541	0,276	10	0,1	7,0119	0,25754	TruStrain™	240	37,00	51,566	69,803	15,40	0,41	0,210
	4	1,99	0,316	70,045	20,028	0,286	10,1	0,101	7,3289	0,26918	TruStrain™	325,8	37,00	36,666	72,852	15,96	0,41	0,210
	5	2,92	0,464	72,836	21,584	0,296	10	0,1	7,6269	0,28013	TruStrain™	412,8	37,00	26,048	75,966	16,51	0,41	0,210
	6	4,28	0,681	75,523	23,169	0,307	10	0,1	7,9311	0,2913	TruStrain™	501,5	37,00	18,454	78,997	17,06	0,40	0,210
	7	6,28	1	78,114	24,852	0,318	10,1	0,101	8,2464	0,30288	TruStrain™	590,5	37,00	13,046	81,972	17,65	0,40	0,210
	8	9,22	1,47	80,759	26,696	0,331	10,1	0,101	8,5492	0,314	TruStrain™	680,1	37,00	9,2228	85,057	18,29	0,40	0,210
	9	13,5	2,15	83,275	28,573	0,343	10	0,1	8,8438	0,32482	TruStrain™	769,3	37,00	6,5038	88,04	18,94	0,40	0,210
	10	19,9	3,16	85,996	30,984	0,360	10,1	0,101	9,1972	0,33781	TruStrain™	858,6	37,00	4,6005	91,407	19,81	0,40	0,210
	11	29,2	4,64	88,553	33,397	0,377	10	0,1	9,5027	0,34903	TruStrain™	947,9	37,00	3,2451	94,641	20,66	0,39	0,210
	12	42,8	6,81	91,392	36,564	0,400	10,1	0,101	9,9008	0,36365	TruStrain™	1037	37,00	2,2995	98,435	21,81	0,39	0,210
	13	62,8	10	95,1	39,623	0,417	10,1	0,101	10,365	0,38071	TruStrain™	1127	37,00	1,6397	103,02	22,62	0,39	0,210
	14	92,2	14,7	98,89	43,303	0,438	10,1	0,101	10,855	0,39868	TruStrain™	1217	37,00	1,1706	107,96	23,65	0,39	0,210
	15	135	21,5	101,65	47,488	0,467	10,1	0,101	11,289	0,41464	TruStrain™	1307	37,00	0,82884	112,2	25,04	0,39	0,210
	16	199	31,6	104,15	56,144	0,539	10	0,1	11,885	0,43651	TruStrain™	1397	37,00	0,5955	118,32	28,33	0,39	0,210
	17	292	46,4	102,29	75,46	0,738	10	0,1	12,77	0,46904	TruStrain™	1487	37,00	0,43584	127,11	36,42	0,39	0,210
	18	428	68,1	93,087	132,2	1,420	10	0,1	16,232	0,5962	TruStrain™	1577	37,00	0,3777	161,68	54,85	0,39	0,210
	19	628	100	49,759	300,02	6,030	10	0,1	30,534	1,1215	TruStrain™	1667	37,00	0,48402	304,12	80,58	0,39	0,210
