# Supplementary material for: Structural and Viscoelastic Properties of Bacterial Cellulose Composites: Implications for Prosthetics
Source: Polymers (Basel). 2024 Nov 18;16(22):3200. doi: 10.3390/polym16223200 (PMC11597974; doi:10.3390/polym16223200)
Supplement: Supplementary file 1 [file polymers-16-03200-s001.zip › Cell_H_o┤_37_o│_PP50_S_oΘo╤oπ_oΣo╓_0,1_100_oñoΦ_o╘o╤o▐_10%_F_0_25N_08_08_23__15_17_40_.csv]

Project:	Frequency Sweep Паршин
Test:	Cell_H_Т_37_С_PP50_S_час_те_0,1_100_Гц_гам_10%_F_0.25N_08_08_23_
Result:	Frequency sweep 1
Interval and data points:	1	19
Interval data:	Point No.	Angular Frequency	Frequency	Storage Modulus	Loss Modulus	Loss Factor	Shear Strain	Shear Strain	Shear Stress	Torque	Status	Average Time	Temperature	Complex Viscosity	Complex Shear Modulus	Phase Shift Angle	Normal Force	Gap
		[rad/s]	[Hz]	[Pa]	[Pa]	[1]	[%]	[1]	[Pa]	[mN·m]		[s]	[°C]	[Pa·s]	[Pa]	[°]	[N]	[mm]
	1	0,628	0,1	18,23	3,82	0,210	10	0,1	1,8715	0,068739	TruStrain™	75,19	37,00	29,644	18,626	11,83	0,04	0,105
	2	0,922	0,147	19,55	4,1137	0,210	10,1	0,101	2,0097	0,073814	TruStrain™	155,7	37,00	21,663	19,978	11,88	0,04	0,105
	3	1,35	0,215	20,712	4,6245	0,223	10	0,1	2,1304	0,078246	TruStrain™	240	37,00	15,677	21,222	12,59	0,04	0,105
	4	1,99	0,316	21,758	5,0369	0,232	10	0,1	2,2428	0,082377	TruStrain™	325,8	37,00	11,24	22,333	13,03	0,04	0,105
	5	2,92	0,464	22,853	5,6775	0,248	10,1	0,101	2,3695	0,087031	TruStrain™	412,8	37,00	8,0744	23,548	13,95	0,03	0,105
	6	4,28	0,681	24,397	6,7949	0,279	10,1	0,101	2,5459	0,09351	TruStrain™	501,5	37,00	5,9163	25,326	15,56	0,03	0,105
	7	6,28	1	25,534	7,6073	0,298	10,1	0,101	2,6784	0,098376	TruStrain™	590,5	37,00	4,2404	26,643	16,59	0,03	0,105
	8	9,22	1,47	26,58	8,4465	0,318	10,1	0,101	2,8059	0,10306	TruStrain™	679,7	37,00	3,0241	27,89	17,63	0,03	0,105
	9	13,5	2,15	27,515	9,2677	0,337	10,1	0,101	2,9204	0,10727	TruStrain™	769	37,00	2,1448	29,034	18,61	0,03	0,105
	10	19,9	3,16	28,326	10,064	0,355	10	0,1	3,0208	0,11095	TruStrain™	858,6	37,00	1,5129	30,06	19,56	0,03	0,105
	11	29,2	4,64	29,146	11,042	0,379	10	0,1	3,1312	0,11501	TruStrain™	947,8	37,00	1,0687	31,168	20,75	0,03	0,105
	12	42,8	6,81	29,991	11,607	0,387	10	0,1	3,23	0,11863	TruStrain™	1037	37,00	0,75124	32,158	21,16	0,03	0,105
	13	62,8	10	31,127	13,078	0,420	10,1	0,101	3,3946	0,12468	TruStrain™	1127	37,00	0,53735	33,763	22,79	0,03	0,105
	14	92,2	14,7	32,024	14,25	0,445	10,1	0,101	3,5249	0,12947	TruStrain™	1217	37,00	0,38007	35,052	23,99	0,03	0,105
	15	135	21,5	32,796	16,038	0,489	10,1	0,101	3,6695	0,13478	TruStrain™	1307	37,00	0,26969	36,507	26,06	0,03	0,105
	16	199	31,6	32,837	19,6	0,597	10,1	0,101	3,8447	0,14121	TruStrain™	1397	37,00	0,19247	38,242	30,83	0,03	0,105
	17	292	46,4	30,189	28,873	0,956	10,1	0,101	4,1994	0,15424	TruStrain™	1487	37,00	0,14324	41,774	43,72	0,03	0,105
	18	428	68,1	20,34	55,979	2,752	10,1	0,101	5,9914	0,22006	TruStrain™	1577	37,00	0,13914	59,56	70,03	0,03	0,105
	19	628	100	0,0071167	142,33	20000,000	10,1	0,101	14,319	0,52593	ME-,taD,TruStrain™	1667	37,00	0,22653	142,33	90,00	0,03	0,105
