# Supplementary material for: Structural and Viscoelastic Properties of Bacterial Cellulose Composites: Implications for Prosthetics
Source: Polymers (Basel). 2024 Nov 18;16(22):3200. doi: 10.3390/polym16223200 (PMC11597974; doi:10.3390/polym16223200)
Supplement: Supplementary file 1 [file polymers-16-03200-s001.zip › Cell_Re_H_o┤_37_o│_PP50_S_oΘo╤oπ_oΣo╓_0,1_100_oñoΦ_o╘o╤o▐_10%_F_0_25N_09_08_23__11_55_41_.csv]

Project:	Frequency Sweep Паршин
Test:	Cell_Re_H_Т_37_С_PP50_S_час_те_0,1_100_Гц_гам_10%_F_0_25N_09_08_23_
Result:	Frequency sweep 1
Interval and data points:	1	19
Interval data:	Point No.	Angular Frequency	Frequency	Storage Modulus	Loss Modulus	Loss Factor	Shear Strain	Shear Strain	Shear Stress	Torque	Status	Average Time	Temperature	Complex Viscosity	Complex Shear Modulus	Phase Shift Angle	Normal Force	Gap
		[rad/s]	[Hz]	[Pa]	[Pa]	[1]	[%]	[1]	[Pa]	[mN·m]		[s]	[°C]	[Pa·s]	[Pa]	[°]	[N]	[mm]
	1	0,628	0,1	106,4	37,656	0,354	10,1	0,101	11,343	0,41663	TruStrain™	75,24	37,00	179,63	112,87	19,49	0,06	0,126
	2	0,922	0,147	108,67	38,319	0,353	10,1	0,101	11,582	0,42538	TruStrain™	155,7	37,00	124,94	115,23	19,42	0,05	0,126
	3	1,35	0,215	110,16	38,431	0,349	10	0,1	11,725	0,43065	TruStrain™	240	37,00	86,186	116,67	19,23	0,04	0,126
	4	1,99	0,316	111,87	38,611	0,345	10,1	0,101	11,896	0,43692	TruStrain™	325,8	37,00	59,563	118,35	19,04	0,03	0,126
	5	2,92	0,464	113,65	39,037	0,343	10,1	0,101	12,078	0,44362	TruStrain™	412,8	37,00	41,203	120,17	18,96	0,03	0,126
	6	4,28	0,681	115,34	39,43	0,342	10,1	0,101	12,253	0,45003	TruStrain™	501,5	37,00	28,476	121,9	18,87	0,03	0,126
	7	6,28	1	116,88	39,786	0,340	10	0,1	12,408	0,45574	TruStrain™	590,5	37,00	19,651	123,47	18,80	0,02	0,126
	8	9,22	1,47	118,43	40,247	0,340	10,1	0,101	12,571	0,46172	TruStrain™	679,7	37,00	13,563	125,08	18,77	0,02	0,126
	9	13,5	2,15	120,03	40,94	0,341	10	0,1	12,745	0,46811	TruStrain™	769	37,00	9,3689	126,82	18,83	0,02	0,126
	10	19,9	3,16	121,46	41,795	0,344	10,1	0,101	12,911	0,47422	TruStrain™	858,5	37,00	6,465	128,45	18,99	0,02	0,126
	11	29,2	4,64	122,37	42,79	0,350	10	0,1	13,028	0,4785	TruStrain™	947,7	37,00	4,4449	129,63	19,27	0,02	0,126
	12	42,8	6,81	122,27	44,348	0,363	10,1	0,101	13,072	0,48014	TruStrain™	1038	37,00	3,0385	130,07	19,94	0,01	0,126
	13	62,8	10	122,13	46,504	0,381	10,1	0,101	13,136	0,48247	TruStrain™	1127	37,00	2,0799	130,69	20,85	0,01	0,126
	14	92,2	14,7	122,36	47,591	0,389	10,1	0,101	13,195	0,48464	TruStrain™	1217	37,00	1,4236	131,29	21,25	0,01	0,126
	15	135	21,5	118,69	49,415	0,416	10	0,1	12,92	0,47454	TruStrain™	1307	37,00	0,94977	128,57	22,60	0,01	0,126
	16	199	31,6	109,03	53,314	0,489	10,1	0,101	12,2	0,44808	TruStrain™	1397	37,00	0,61085	121,37	26,06	0,01	0,126
	17	292	46,4	82,382	64,051	0,777	10	0,1	10,487	0,38517	TruStrain™	1487	37,00	0,35781	104,35	37,86	0,00	0,126
	18	428	68,1	11,751	99,26	8,447	10,1	0,101	10,046	0,36897	TruStrain™	1577	37,00	0,2335	99,954	83,25	0,00	0,126
	19	628	100	0,014895	297,89	20000,000	10	0,1	29,937	1,0996	ME-,taD,TruStrain™	1667	37,00	0,47411	297,89	90,00	0,01	0,126
