# Supplementary material for: Structural and Viscoelastic Properties of Bacterial Cellulose Composites: Implications for Prosthetics
Source: Polymers (Basel). 2024 Nov 18;16(22):3200. doi: 10.3390/polym16223200 (PMC11597974; doi:10.3390/polym16223200)
Supplement: Supplementary file 1 [file polymers-16-03200-s001.zip › Cell_static_o┤_37_o│_PP50_S_oΘo╤oπ_oΣo╓_0,1_100_oñoΦ_o╘o╤o▐_10%_F_0_25N_22_09_23__13_01_57_.csv]

Project:	Frequency Sweep Паршин
Test:	Cell_static_Т_37_С_PP50_S_час_те_0,1_100_Гц_гам_10%_F_0_25N_22_09_23_
Result:	Frequency sweep 1
Interval and data points:	1	19
Interval data:	Point No.	Angular Frequency	Frequency	Storage Modulus	Loss Modulus	Loss Factor	Shear Strain	Shear Strain	Shear Stress	Torque	Status	Average Time	Temperature	Complex Viscosity	Complex Shear Modulus	Phase Shift Angle	Normal Force	Gap
		[rad/s]	[Hz]	[Pa]	[Pa]	[1]	[%]	[1]	[Pa]	[mN·m]		[s]	[°C]	[Pa·s]	[Pa]	[°]	[N]	[mm]
	1	0,628	0,1	32,991	6,8398	0,207	10,1	0,101	3,3946	0,12468	TruStrain™	75,1	37,00	53,623	33,693	11,71	0,19	0,098
	2	0,922	0,147	35,057	7,4169	0,212	10,1	0,101	3,6054	0,13242	TruStrain™	155,7	37,00	38,854	35,833	11,95	0,19	0,098
	3	1,35	0,215	37,228	8,2995	0,223	10	0,1	3,8223	0,14039	TruStrain™	240	37,00	28,177	38,142	12,57	0,18	0,098
	4	1,99	0,316	39,439	9,1938	0,233	10	0,1	4,0586	0,14907	TruStrain™	325,8	37,00	20,382	40,496	13,12	0,18	0,098
	5	2,92	0,464	41,491	10,196	0,246	10,1	0,101	4,3039	0,15808	TruStrain™	412,8	37,00	14,65	42,725	13,81	0,18	0,098
	6	4,28	0,681	44,009	11,614	0,264	10	0,1	4,5698	0,16784	TruStrain™	501,5	37,00	10,633	45,516	14,78	0,18	0,098
	7	6,28	1	45,823	12,569	0,274	10	0,1	4,775	0,17538	TruStrain™	590,5	37,00	7,5624	47,516	15,34	0,17	0,098
	8	9,22	1,47	47,587	13,561	0,285	10	0,1	4,9602	0,18218	TruStrain™	679,7	37,00	5,3654	49,482	15,91	0,18	0,098
	9	13,5	2,15	49,137	14,531	0,296	10	0,1	5,1389	0,18875	TruStrain™	769	37,00	3,7853	51,241	16,47	0,17	0,098
	10	19,9	3,16	50,949	15,866	0,311	10,1	0,101	5,3744	0,1974	TruStrain™	858,6	37,00	2,6857	53,363	17,30	0,17	0,098
	11	29,2	4,64	52,62	17,113	0,325	10	0,1	5,5495	0,20383	TruStrain™	947,9	37,00	1,8973	55,333	18,02	0,17	0,098
	12	42,8	6,81	54,163	18,501	0,342	10,1	0,101	5,7633	0,21168	TruStrain™	1038	37,00	1,3371	57,236	18,86	0,17	0,098
	13	62,8	10	56,3	20,051	0,356	10	0,1	6,0046	0,22054	TruStrain™	1127	37,00	0,95117	59,764	19,60	0,17	0,098
	14	92,2	14,7	58,435	21,735	0,372	10	0,1	6,2627	0,23002	TruStrain™	1217	37,00	0,67603	62,347	20,40	0,17	0,098
	15	135	21,5	60,694	24,054	0,396	10,1	0,101	6,5789	0,24164	TruStrain™	1307	37,00	0,48229	65,286	21,62	0,17	0,098
	16	199	31,6	62,687	27,815	0,444	10,1	0,101	6,9115	0,25385	TruStrain™	1397	37,00	0,34516	68,581	23,93	0,17	0,098
	17	292	46,4	66,493	37,843	0,569	10	0,1	7,6727	0,28181	TruStrain™	1487	37,00	0,26234	76,507	29,65	0,17	0,098
	18	428	68,1	69,264	61,995	0,895	10,1	0,101	9,3636	0,34392	TruStrain™	1577	37,00	0,21715	92,957	41,83	0,17	0,098
	19	628	100	85,695	120,9	1,411	10,1	0,101	14,93	0,54835	TruStrain™	1667	37,00	0,23585	148,19	54,67	0,17	0,098
