# Supplementary material for: Structural and Viscoelastic Properties of Bacterial Cellulose Composites: Implications for Prosthetics
Source: Polymers (Basel). 2024 Nov 18;16(22):3200. doi: 10.3390/polym16223200 (PMC11597974; doi:10.3390/polym16223200)
Supplement: Supplementary file 1 [file polymers-16-03200-s001.zip › Cell_S_o┤_37_o│_PP50_S_oΘo╤oπ_oΣo╓_0,1_100_oñoΦ_o╘o╤o▐_10%_F_0_25N_08_08_23__16_33_23_.csv]

Project:	Frequency Sweep Паршин
Test:	Cell_S_Т_37_С_PP50_S_час_те_0,1_100_Гц_гам_10%_F_0_25N_08_08_23_
Result:	Frequency sweep 1
Interval and data points:	1	19
Interval data:	Point No.	Angular Frequency	Frequency	Storage Modulus	Loss Modulus	Loss Factor	Shear Strain	Shear Strain	Shear Stress	Torque	Status	Average Time	Temperature	Complex Viscosity	Complex Shear Modulus	Phase Shift Angle	Normal Force	Gap
		[rad/s]	[Hz]	[Pa]	[Pa]	[1]	[%]	[1]	[Pa]	[mN·m]		[s]	[°C]	[Pa·s]	[Pa]	[°]	[N]	[mm]
	1	0,628	0,1	13,883	2,9076	0,209	10,1	0,101	1,4282	0,052458	TruStrain™	75,13	37,00	22,575	14,184	11,83	-0,14	0,076
	2	0,922	0,147	14,694	3,1308	0,213	10,1	0,101	1,5121	0,055538	TruStrain™	155,7	37,00	16,29	15,024	12,03	-0,14	0,076
	3	1,35	0,215	15,488	3,3955	0,219	10	0,1	1,5916	0,058458	TruStrain™	240	37,00	11,713	15,856	12,37	-0,14	0,076
	4	1,99	0,316	16,205	3,656	0,226	10	0,1	1,6673	0,061238	TruStrain™	325,8	37,00	8,3607	16,612	12,71	-0,14	0,076
	5	2,92	0,464	16,855	3,8964	0,231	10	0,1	1,7357	0,06375	TruStrain™	412,8	37,00	5,9318	17,3	13,02	-0,15	0,076
	6	4,28	0,681	17,665	4,3245	0,245	10	0,1	1,8255	0,067048	TruStrain™	501,5	37,00	4,2485	18,187	13,76	-0,15	0,076
	7	6,28	1	18,479	4,7761	0,258	10,1	0,101	1,919	0,070482	TruStrain™	590,5	37,00	3,0376	19,086	14,49	-0,15	0,076
	8	9,22	1,47	19,252	5,2415	0,272	10	0,1	2,0051	0,073646	TruStrain™	679,7	37,00	2,1635	19,953	15,23	-0,15	0,076
	9	13,5	2,15	19,911	5,628	0,283	10,1	0,101	2,083	0,076508	TruStrain™	769	37,00	1,5286	20,692	15,78	-0,15	0,076
	10	19,9	3,16	20,553	6,0662	0,295	10	0,1	2,1529	0,079075	TruStrain™	858,3	37,00	1,0786	21,43	16,44	-0,15	0,076
	11	29,2	4,64	21,215	6,5611	0,309	10	0,1	2,2304	0,081922	TruStrain™	947,9	37,00	0,76144	22,207	17,18	-0,14	0,076
	12	42,8	6,81	21,986	7,0816	0,322	10	0,1	2,3191	0,085177	TruStrain™	1037	37,00	0,53959	23,098	17,85	-0,14	0,076
	13	62,8	10	22,782	7,5472	0,331	10,1	0,101	2,4128	0,088621	TruStrain™	1127	37,00	0,38197	24	18,33	-0,15	0,076
	14	92,2	14,7	23,681	8,1089	0,342	10,1	0,101	2,5196	0,092543	TruStrain™	1217	37,00	0,27141	25,031	18,90	-0,15	0,076
	15	135	21,5	24,561	8,706	0,354	10	0,1	2,6143	0,096021	TruStrain™	1307	37,00	0,1925	26,059	19,52	-0,15	0,076
	16	199	31,6	25,526	10,272	0,402	10,1	0,101	2,7658	0,10158	TruStrain™	1397	37,00	0,13848	27,515	21,92	-0,15	0,076
	17	292	46,4	28,555	17,04	0,597	10,1	0,101	3,3427	0,12277	TruStrain™	1487	37,00	0,11402	33,253	30,83	-0,15	0,076
	18	428	68,1	34,633	36,423	1,052	10,1	0,101	5,0526	0,18558	TruStrain™	1577	37,00	0,11741	50,26	46,44	-0,15	0,076
	19	628	100	67,067	80,796	1,205	10,1	0,101	10,571	0,38827	TruStrain™	1667	37,00	0,16712	105	50,30	-0,14	0,076
