# Supplementary material for: Structural and Viscoelastic Properties of Bacterial Cellulose Composites: Implications for Prosthetics
Source: Polymers (Basel). 2024 Nov 18;16(22):3200. doi: 10.3390/polym16223200 (PMC11597974; doi:10.3390/polym16223200)
Supplement: Supplementary file 1 [file polymers-16-03200-s001.zip › Cel_bioreact_o┤_37_o│_PP50_S_F_0_25N_Amp_te _o╘o╤o▐_0_01_20%_f_1_Hz_22_09_23_11_37_47.csv]

Project:	Amplitude Sweep Договор_Паршин
Test:	Cel_bioreact_Т_37_С_PP50_S_F_0_25N_Amp_te _гам_0_01_20%_f_1_Hz_22_09_23_
Result:	Amplitude sweep 1
Interval and data points:	1	22
Interval data:	Point No.	Shear Strain	Shear Strain	Shear Stress	Storage Modulus	Loss Modulus	Loss Factor	Torque	Status	Time	Frequency	Angular Frequency	Time of Day	Phase Shift Angle	Complex Shear Modulus	Temperature	Gap	Normal Force
		[1]	[%]	[Pa]	[Pa]	[Pa]	[1]	[µN·m]		[s]	[Hz]	[rad/s]	[]	[°]	[Pa]	[°C]	[mm]	[N]
	1	8,43E-05	0,00843	0,085225	160,69	997,6	6,208	3,1302	MV-,WMa,TruStrain™	28,39	1	6,28	11:31:02	80,85	1010,5	37,02	0,210	0,56
	2	0,00014	0,014	0,027952	42,399	195,43	4,609	1,0266	WMa,TruStrain™	56,77	1	6,28	11:31:30	77,76	199,98	37,02	0,210	0,54
	3	0,000207	0,0207	0,035073	168,24	17,285	0,103	1,2882	TruStrain™	78,47	1	6,28	11:31:52	5,87	169,13	37,02	0,210	0,53
	4	0,000298	0,0298	0,050006	167,27	14,67	0,088	1,8367	TruStrain™	97,07	1	6,28	11:32:11	5,01	167,91	37,02	0,210	0,52
	5	0,000426	0,0426	0,074347	174,06	11,807	0,068	2,7307	TruStrain™	114,2	1	6,28	11:32:28	3,88	174,46	37,01	0,210	0,51
	6	0,000614	0,0614	0,10593	171,32	20,112	0,117	3,8908	TruStrain™	131	1	6,28	11:32:44	6,70	172,5	37,01	0,210	0,51
	7	0,000884	0,0884	0,15681	175,45	26,72	0,152	5,7596	TruStrain™	148,7	1	6,28	11:33:02	8,66	177,48	37,01	0,210	0,50
	8	0,00126	0,126	0,21516	169,4	16,494	0,097	7,9028	TruStrain™	166,4	1	6,28	11:33:20	5,56	170,2	37,01	0,210	0,50
	9	0,00182	0,182	0,32005	174,64	21,155	0,121	11,755	TruStrain™	183,9	1	6,28	11:33:37	6,91	175,91	37,01	0,210	0,50
	10	0,00261	0,261	0,45059	171,66	18,836	0,110	16,55	TruStrain™	201,4	1	6,28	11:33:55	6,26	172,69	37,00	0,210	0,49
	11	0,00375	0,375	0,64554	170,9	18,98	0,111	23,71	TruStrain™	219,4	1	6,28	11:34:13	6,34	171,95	37,01	0,210	0,49
	12	0,00539	0,539	0,90473	166,65	20,068	0,120	33,23	TruStrain™	237,2	1	6,28	11:34:31	6,87	167,86	37,00	0,210	0,48
	13	0,00773	0,773	1,2664	162,61	20,359	0,125	46,515	TruStrain™	254,5	1	6,28	11:34:48	7,14	163,88	37,00	0,210	0,48
	14	0,0111	1,11	1,7468	155,63	21,989	0,141	64,157	TruStrain™	271,8	1	6,28	11:35:05	8,04	157,18	37,00	0,210	0,47
	15	0,016	1,6	2,3641	146,16	23,498	0,161	86,83	TruStrain™	289,7	1	6,28	11:35:23	9,13	148,04	37,00	0,210	0,47
	16	0,0229	2,29	3,1435	134,77	25,101	0,186	115,46	TruStrain™	307,3	1	6,28	11:35:41	10,55	137,08	37,00	0,210	0,47
	17	0,0329	3,29	4,119	122,19	26,58	0,218	151,29	TruStrain™	325,2	1	6,28	11:35:59	12,27	125,04	37,00	0,210	0,46
	18	0,0473	4,73	5,3294	109,33	27,538	0,252	195,74	TruStrain™	342,9	1	6,28	11:36:16	14,14	112,74	37,00	0,210	0,46
	19	0,0679	6,79	6,8121	96,369	27,878	0,289	250,2	TruStrain™	360,6	1	6,28	11:36:34	16,13	100,32	37,00	0,210	0,45
	20	0,0975	9,75	8,5815	83,606	27,394	0,328	315,19	TruStrain™	377,9	1	6,28	11:36:51	18,14	87,98	37,00	0,210	0,45
	21	0,14	14	10,66	71,522	26,33	0,368	391,54	TruStrain™	395,4	1	6,28	11:37:09	20,21	76,215	37,00	0,210	0,45
	22	0,201	20,1	13,14	60,483	24,943	0,412	482,63	TruStrain™	412,9	1	6,28	11:37:26	22,41	65,424	37,00	0,210	0,44
