# Supplementary material for: Structural and Viscoelastic Properties of Bacterial Cellulose Composites: Implications for Prosthetics
Source: Polymers (Basel). 2024 Nov 18;16(22):3200. doi: 10.3390/polym16223200 (PMC11597974; doi:10.3390/polym16223200)
Supplement: Supplementary file 1 [file polymers-16-03200-s001.zip › Cel_H_o┤_37_o│_PP50_S_F_0_25N_Amp_te _o╘o╤o▐_0_01_20%_f_1_Hz_08_08_2312_35_42.csv]

Project:	Amplitude Sweep Договор_Паршин
Test:	Cel_H_Т_37_С_PP50_S_F_0.25N_Amp_te _гам_0_01_20%_f_1_Hz_08_08_23
Result:	Amplitude sweep 1
Interval and data points:	1	22
Interval data:	Point No.	Shear Strain	Shear Strain	Shear Stress	Storage Modulus	Loss Modulus	Loss Factor	Torque	Status	Time	Frequency	Angular Frequency	Time of Day	Phase Shift Angle	Complex Shear Modulus	Temperature	Gap	Normal Force
		[1]	[%]	[Pa]	[Pa]	[Pa]	[1]	[µN·m]		[s]	[Hz]	[rad/s]	[]	[°]	[Pa]	[°C]	[mm]	[N]
	1	0,000135	0,0135	0,047338	230,55	262,97	1,141	1,7387	WMa,TruStrain™	28,39	1	6,28	12:28:34	48,76	349,72	37,02	0,105	0,11
	2	0,000142	0,0142	0,0050731	31,992	15,832	0,495	0,18633	WMa,TruStrain™	56,77	1	6,28	12:29:02	26,33	35,696	37,03	0,105	0,11
	3	0,000208	0,0208	0,0095884	41,57	19,817	0,477	0,35217	WMa,TruStrain™	85,16	1	6,28	12:29:30	25,49	46,052	37,03	0,105	0,11
	4	0,000297	0,0297	0,016051	53,407	7,9841	0,149	0,58954	TruStrain™	112,9	1	6,28	12:29:58	8,50	54,001	37,02	0,105	0,11
	5	0,000432	0,0432	0,021338	48,952	6,517	0,133	0,78371	TruStrain™	138,3	1	6,28	12:30:24	7,58	49,384	37,02	0,105	0,11
	6	0,000616	0,0616	0,026032	42,227	0,86122	0,020	0,95613	TruStrain™	157	1	6,28	12:30:42	1,17	42,236	37,01	0,105	0,11
	7	0,000883	0,0883	0,044	49,297	7,1774	0,146	1,6161	TruStrain™	177,6	1	6,28	12:31:03	8,28	49,817	37,01	0,105	0,10
	8	0,00127	0,127	0,061084	47,88	5,012	0,105	2,2436	TruStrain™	195	1	6,28	12:31:20	5,98	48,141	37,01	0,105	0,10
	9	0,00182	0,182	0,085322	46,864	3,6418	0,078	3,1338	TruStrain™	212,3	1	6,28	12:31:38	4,44	47,005	37,01	0,105	0,10
	10	0,00261	0,261	0,12372	47,188	4,8475	0,103	4,5442	TruStrain™	230,2	1	6,28	12:31:55	5,87	47,437	37,00	0,105	0,10
	11	0,00374	0,374	0,17281	45,923	4,5907	0,100	6,3472	TruStrain™	247,3	1	6,28	12:32:13	5,71	46,152	37,00	0,105	0,10
	12	0,00538	0,538	0,24871	45,904	5,3698	0,117	9,1349	TruStrain™	264,6	1	6,28	12:32:30	6,67	46,217	37,00	0,105	0,10
	13	0,00774	0,774	0,3585	45,973	5,6857	0,124	13,167	TruStrain™	281,4	1	6,28	12:32:47	7,05	46,323	37,00	0,105	0,10
	14	0,0111	1,11	0,50474	45,004	5,7778	0,128	18,539	TruStrain™	299,4	1	6,28	12:33:05	7,32	45,373	37,00	0,105	0,10
	15	0,016	1,6	0,6939	43,055	5,8599	0,136	25,486	TruStrain™	317,2	1	6,28	12:33:23	7,75	43,452	37,00	0,105	0,10
	16	0,0229	2,29	0,94647	40,865	6,1105	0,150	34,763	TruStrain™	334,6	1	6,28	12:33:40	8,50	41,32	37,00	0,105	0,10
	17	0,0329	3,29	1,2801	38,352	6,5029	0,170	47,018	TruStrain™	351,7	1	6,28	12:33:57	9,62	38,899	37,00	0,105	0,10
	18	0,0473	4,73	1,7063	35,427	6,9654	0,197	62,673	TruStrain™	368,9	1	6,28	12:34:14	11,12	36,106	37,00	0,105	0,10
	19	0,0679	6,79	2,2222	31,931	7,2394	0,227	81,617	TruStrain™	386,7	1	6,28	12:34:32	12,77	32,741	37,00	0,105	0,10
	20	0,0974	9,74	2,9009	28,767	7,6952	0,267	106,55	TruStrain™	403,8	1	6,28	12:34:49	14,98	29,779	37,00	0,105	0,10
	21	0,14	14	3,7358	25,423	8,2381	0,324	137,21	TruStrain™	421,1	1	6,28	12:35:06	17,95	26,724	37,00	0,105	0,09
	22	0,201	20,1	4,723	21,907	8,4384	0,385	173,47	TruStrain™	438,6	1	6,28	12:35:24	21,07	23,476	37,00	0,105	0,09
