# Supplementary material for: Structural and Viscoelastic Properties of Bacterial Cellulose Composites: Implications for Prosthetics
Source: Polymers (Basel). 2024 Nov 18;16(22):3200. doi: 10.3390/polym16223200 (PMC11597974; doi:10.3390/polym16223200)
Supplement: Supplementary file 1 [file polymers-16-03200-s001.zip › Cel_Re_H_o┤_37_o│_PP50_S_F_0_25N_Amp_te _o╘o╤o▐_0_01_20%_f_1_Hz_09_08_23_11_19_47.csv]

Project:	Amplitude Sweep Договор_Паршин
Test:	Cel_Re_H_Т_37_С_PP50_S_F_0.25N_Amp_te _гам_0_01_20%_f_1_Hz_09_08_23_
Result:	Amplitude sweep 1
Interval and data points:	1	22
Interval data:	Point No.	Shear Strain	Shear Strain	Shear Stress	Storage Modulus	Loss Modulus	Loss Factor	Torque	Status	Time	Frequency	Angular Frequency	Time of Day	Phase Shift Angle	Complex Shear Modulus	Temperature	Gap	Normal Force
		[1]	[%]	[Pa]	[Pa]	[Pa]	[1]	[µN·m]		[s]	[Hz]	[rad/s]	[]	[°]	[Pa]	[°C]	[mm]	[N]
	1	9,91E-05	0,00991	0,026559	254,13	85,304	0,336	0,97549	TruStrain™	21,25	1	6,28	11:11:21	18,56	268,07	37,04	0,126	0,22
	2	0,000143	0,0143	0,028344	198,2	6,0648	0,031	1,041	MV-,TruStrain™	48,94	1	6,28	11:11:48	1,75	198,29	37,03	0,126	0,19
	3	0,000209	0,0209	0,049456	231,44	48,66	0,210	1,8165	TruStrain™	68,6	1	6,28	11:12:08	11,87	236,5	37,03	0,126	0,20
	4	0,000297	0,0297	0,072165	242,73	5,4421	0,022	2,6506	MV-,TruStrain™	86,99	1	6,28	11:12:27	1,28	242,79	37,02	0,126	0,20
	5	0,000426	0,0426	0,096871	227,18	13,598	0,060	3,558	TruStrain™	105,7	1	6,28	11:12:45	3,43	227,58	37,02	0,126	0,20
	6	0,000614	0,0614	0,13683	221,24	25,467	0,115	5,0258	TruStrain™	122,8	1	6,28	11:13:02	6,57	222,7	37,02	0,126	0,20
	7	0,000881	0,0881	0,33694	380,09	40,522	0,107	12,375	TruStrain™	144,3	1	6,28	11:13:24	6,09	382,24	37,01	0,126	0,23
	8	0,00126	0,126	0,54543	428,57	48,588	0,113	20,033	TruStrain™	161,8	1	6,28	11:13:41	6,47	431,31	37,01	0,126	0,23
	9	0,00182	0,182	0,7645	417,55	50,529	0,121	28,079	TruStrain™	179,5	1	6,28	11:13:59	6,90	420,6	37,01	0,126	0,22
	10	0,00261	0,261	1,0904	412,86	58,878	0,143	40,051	TruStrain™	197,1	1	6,28	11:14:17	8,12	417,04	37,01	0,126	0,22
	11	0,00375	0,375	1,595	419,53	69,262	0,165	58,583	TruStrain™	214,4	1	6,28	11:14:34	9,37	425,21	37,01	0,126	0,22
	12	0,00539	0,539	2,1616	395,03	70,67	0,179	79,394	TruStrain™	232,1	1	6,28	11:14:52	10,14	401,3	37,00	0,126	0,22
	13	0,00773	0,773	2,8763	364,86	71,897	0,197	105,64	TruStrain™	249,2	1	6,28	11:15:09	11,15	371,88	37,00	0,126	0,21
	14	0,0111	1,11	3,7774	332,08	72,757	0,219	138,74	TruStrain™	266,5	1	6,28	11:15:26	12,36	339,96	37,00	0,126	0,21
	15	0,016	1,6	4,888	297,83	71,871	0,241	179,53	TruStrain™	284	1	6,28	11:15:43	13,57	306,38	37,00	0,126	0,21
	16	0,0229	2,29	6,1553	259,81	68,455	0,263	226,08	TruStrain™	301,5	1	6,28	11:16:01	14,76	268,68	37,00	0,126	0,21
	17	0,0329	3,29	7,6381	223,21	63,542	0,285	280,54	TruStrain™	318,9	1	6,28	11:16:18	15,89	232,08	37,00	0,126	0,21
	18	0,0473	4,73	9,3442	189,17	57,639	0,305	343,2	TruStrain™	336,6	1	6,28	11:16:36	16,95	197,76	37,00	0,126	0,20
	19	0,0679	6,79	11,281	158,08	51,408	0,325	414,35	TruStrain™	353,7	1	6,28	11:16:53	18,01	166,23	37,00	0,126	0,20
	20	0,0975	9,75	13,446	130,36	45,224	0,347	493,87	TruStrain™	370,8	1	6,28	11:17:10	19,13	137,98	37,00	0,126	0,19
	21	0,14	14	15,733	105,3	39,374	0,374	577,87	TruStrain™	388,6	1	6,28	11:17:28	20,50	112,42	37,00	0,126	0,18
	22	0,201	20,1	18,081	83,212	34,178	0,411	664,1	TruStrain™	405,6	1	6,28	11:17:45	22,33	89,958	37,00	0,126	0,17
