# Supplementary material for: Structural and Viscoelastic Properties of Bacterial Cellulose Composites: Implications for Prosthetics
Source: Polymers (Basel). 2024 Nov 18;16(22):3200. doi: 10.3390/polym16223200 (PMC11597974; doi:10.3390/polym16223200)
Supplement: Supplementary file 1 [file polymers-16-03200-s001.zip › Cel_static_o┤_37_o│_PP50_S_F_0_25N_Amp_te _o╘o╤o▐_0_01_20%_f_1_Hz_22_09_23_12_30_07.csv]

Project:	Amplitude Sweep Договор_Паршин
Test:	Cel_static_Т_37_С_PP50_S_F_0_25N_Amp_te _гам_0_01_20%_f_1_Hz_22_09_23_
Result:	Amplitude sweep 1
Interval and data points:	1	22
Interval data:	Point No.	Shear Strain	Shear Strain	Shear Stress	Storage Modulus	Loss Modulus	Loss Factor	Torque	Status	Time	Frequency	Angular Frequency	Time of Day	Phase Shift Angle	Complex Shear Modulus	Temperature	Gap	Normal Force
		[1]	[%]	[Pa]	[Pa]	[Pa]	[1]	[µN·m]		[s]	[Hz]	[rad/s]	[]	[°]	[Pa]	[°C]	[mm]	[N]
	1	0,000432	0,0432	0,073185	0,0084631	169,26	20000,000	2,688	ME-,WMa,taD,TruStrain™	28,39	1	6,28	12:18:45	90,00	169,26	37,03	0,098	0,48
	2	0,000106	0,0106	0,016681	153,09	39,288	0,257	0,61267	WMa,TruStrain™	56,77	1	6,28	12:19:13	14,39	158,05	37,03	0,098	0,43
	3	0,000198	0,0198	0,014299	68,516	23,366	0,341	0,52518	WMa,TruStrain™	85,16	1	6,28	12:19:41	18,83	72,391	37,03	0,098	0,41
	4	0,000297	0,0297	0,01537	45,15	25,196	0,558	0,56453	TruStrain™	102,8	1	6,28	12:19:59	29,16	51,704	37,02	0,098	0,39
	5	0,000429	0,0429	0,03248	75,294	7,8445	0,104	1,193	TruStrain™	123,4	1	6,28	12:20:20	5,95	75,701	37,02	0,098	0,37
	6	0,000614	0,0614	0,044944	72,567	9,8444	0,136	1,6508	TruStrain™	141,2	1	6,28	12:20:37	7,73	73,231	37,01	0,098	0,36
	7	0,000881	0,0881	0,06312	71,538	4,4205	0,062	2,3184	TruStrain™	159	1	6,28	12:20:55	3,54	71,674	37,01	0,098	0,35
	8	0,00126	0,126	0,090856	71,301	9,1548	0,128	3,3371	TruStrain™	174,8	1	6,28	12:21:11	7,32	71,886	37,01	0,098	0,34
	9	0,00182	0,182	0,1306	70,96	9,4079	0,133	4,7967	TruStrain™	193,7	1	6,28	12:21:30	7,55	71,58	37,01	0,098	0,33
	10	0,0026	0,26	0,18375	69,877	9,7734	0,140	6,749	TruStrain™	211	1	6,28	12:21:47	7,96	70,557	37,01	0,098	0,32
	11	0,00375	0,375	0,26125	69,184	7,6485	0,111	9,5955	TruStrain™	228,6	1	6,28	12:22:05	6,31	69,605	37,00	0,098	0,31
	12	0,00538	0,538	0,37903	69,834	9,7413	0,139	13,922	TruStrain™	245,5	1	6,28	12:22:22	7,94	70,511	37,00	0,098	0,29
	13	0,00772	0,772	0,53442	68,693	8,9208	0,130	19,629	TruStrain™	262,3	1	6,28	12:22:38	7,40	69,27	37,00	0,098	0,29
	14	0,0111	1,11	0,75631	67,664	8,9357	0,132	27,779	TruStrain™	279,5	1	6,28	12:22:56	7,52	68,251	37,00	0,098	0,28
	15	0,016	1,6	1,0613	65,772	9,6525	0,147	38,981	TruStrain™	296,7	1	6,28	12:23:13	8,35	66,476	37,00	0,098	0,27
	16	0,0229	2,29	1,4593	63,019	10,254	0,163	53,597	TruStrain™	313,9	1	6,28	12:23:30	9,24	63,848	37,00	0,098	0,26
	17	0,033	3,3	2,003	59,73	10,857	0,182	73,569	TruStrain™	332,1	1	6,28	12:23:48	10,30	60,709	37,00	0,098	0,25
	18	0,0472	4,72	2,7037	56,147	11,473	0,204	99,303	TruStrain™	349,2	1	6,28	12:24:05	11,55	57,308	37,00	0,098	0,24
	19	0,0677	6,77	3,6904	53,01	12,732	0,240	135,54	TruStrain™	366,5	1	6,28	12:24:23	13,51	54,517	37,00	0,098	0,24
	20	0,0977	9,77	4,8899	48,251	13,384	0,277	179,6	TruStrain™	384,2	1	6,28	12:24:40	15,50	50,073	37,00	0,098	0,24
	21	0,14	14	6,3393	43,184	13,534	0,313	232,84	TruStrain™	402,2	1	6,28	12:24:58	17,40	45,255	37,00	0,098	0,23
	22	0,201	20,1	8,0874	37,975	13,544	0,357	297,04	TruStrain™	419,6	1	6,28	12:25:16	19,63	40,318	37,00	0,098	0,22
