# Supplementary material for: Structural and Viscoelastic Properties of Bacterial Cellulose Composites: Implications for Prosthetics
Source: Polymers (Basel). 2024 Nov 18;16(22):3200. doi: 10.3390/polym16223200 (PMC11597974; doi:10.3390/polym16223200)
Supplement: Supplementary file 1 [file polymers-16-03200-s001.zip › Cel_S_o┤_37_o│_PP50_S_F_0_25N_Amp_te _o╘o╤o▐_0_01_20%_f_1_Hz_08_08_2315_57_19.csv]

Project:	Amplitude Sweep Договор_Паршин
Test:	Cel_S_Т_37_С_PP50_S_F_0_25N_Amp_te _гам_0_01_20%_f_1_Hz_08_08_23
Result:	Amplitude sweep 1
Interval and data points:	1	22
Interval data:	Point No.	Shear Strain	Shear Strain	Shear Stress	Storage Modulus	Loss Modulus	Loss Factor	Torque	Status	Time	Frequency	Angular Frequency	Time of Day	Phase Shift Angle	Complex Shear Modulus	Temperature	Gap	Normal Force
		[1]	[%]	[Pa]	[Pa]	[Pa]	[1]	[µN·m]		[s]	[Hz]	[rad/s]	[]	[°]	[Pa]	[°C]	[mm]	[N]
	1	0,0001	0,01	0,0019908	19,171	4,9857	0,260	0,07312	WMa,TruStrain™	28,39	1	6,28	15:49:51	14,58	19,809	37,04	0,076	0,02
	2	0,000151	0,0151	0,0077798	47,825	19,42	0,406	0,28574	WMa,TruStrain™	56,77	1	6,28	15:50:19	22,10	51,617	37,03	0,076	0,01
	3	0,000208	0,0208	0,0050733	21,555	11,366	0,527	0,18634	WMa,TruStrain™	85,16	1	6,28	15:50:48	27,80	24,368	37,03	0,076	0,01
	4	0,000294	0,0294	0,0080068	27,22	0,43983	0,016	0,29408	WMa,TruStrain™	113,6	1	6,28	15:51:16	0,93	27,224	37,02	0,076	0,00
	5	0,000425	0,0425	0,013044	29,301	9,1295	0,312	0,4791	TruStrain™	138,6	1	6,28	15:51:41	17,31	30,691	37,01	0,076	0,00
	6	0,000617	0,0617	0,02001	32,454	0,094124	0,003	0,73496	MV-,TruStrain™	161,2	1	6,28	15:52:04	0,17	32,454	37,01	0,076	-0,01
	7	0,00088	0,088	0,025294	28,701	1,5318	0,053	0,92902	TruStrain™	184,6	1	6,28	15:52:27	3,05	28,742	37,01	0,076	-0,01
	8	0,00126	0,126	0,033752	26,416	4,2753	0,162	1,2397	TruStrain™	202,5	1	6,28	15:52:45	9,19	26,76	37,00	0,076	-0,01
	9	0,00182	0,182	0,052988	28,933	3,7079	0,128	1,9462	TruStrain™	219	1	6,28	15:53:01	7,30	29,17	37,00	0,076	-0,02
	10	0,00262	0,262	0,076586	29,14	2,7204	0,093	2,8129	TruStrain™	237,3	1	6,28	15:53:20	5,33	29,267	37,01	0,076	-0,02
	11	0,00375	0,375	0,1129	29,954	3,3194	0,111	4,1466	TruStrain™	255,2	1	6,28	15:53:38	6,32	30,138	37,00	0,076	-0,02
	12	0,00539	0,539	0,15808	29,099	3,6373	0,125	5,8061	TruStrain™	272,2	1	6,28	15:53:55	7,12	29,326	37,00	0,076	-0,03
	13	0,00774	0,774	0,22584	28,966	3,4257	0,118	8,2948	TruStrain™	289,5	1	6,28	15:54:12	6,74	29,168	37,00	0,076	-0,03
	14	0,0111	1,11	0,31666	28,19	3,787	0,134	11,631	TruStrain™	307,5	1	6,28	15:54:30	7,65	28,443	37,00	0,076	-0,04
	15	0,016	1,6	0,44238	27,503	3,5698	0,130	16,248	TruStrain™	325,1	1	6,28	15:54:48	7,40	27,734	37,00	0,076	-0,04
	16	0,0229	2,29	0,61046	26,349	3,6861	0,140	22,422	TruStrain™	342,9	1	6,28	15:55:05	7,96	26,605	37,00	0,076	-0,04
	17	0,033	3,3	0,83057	24,888	3,9412	0,158	30,506	TruStrain™	360,7	1	6,28	15:55:23	9,00	25,198	37,00	0,076	-0,05
	18	0,0473	4,73	1,1183	23,255	4,1774	0,180	41,074	TruStrain™	378,4	1	6,28	15:55:41	10,18	23,627	37,00	0,076	-0,06
	19	0,068	6,8	1,462	21,041	4,4447	0,211	53,696	TruStrain™	396,1	1	6,28	15:55:58	11,93	21,506	37,00	0,076	-0,06
	20	0,0975	9,75	1,8923	18,839	4,6875	0,249	69,503	TruStrain™	413,6	1	6,28	15:56:16	13,97	19,413	37,00	0,076	-0,07
	21	0,14	14	2,4239	16,617	4,8373	0,291	89,028	TruStrain™	431,2	1	6,28	15:56:34	16,23	17,307	37,00	0,076	-0,08
	22	0,201	20,1	3,0767	14,434	5,0336	0,349	113	TruStrain™	448,7	1	6,28	15:56:51	19,23	15,287	37,00	0,076	-0,08
